# Supplementary material for: 1,4-Bis(4H-1,2,4-triazol-4-yl)benzene dihydrate
Source: Acta Crystallogr Sect E Struct Rep Online. 2012 Jul 10;68(Pt 8):o2394. doi: 10.1107/S1600536812029273 (PMC3414318; doi:10.1107/S1600536812029273)
Supplement: Supplementary file 1 [file e-68-o2394-sup1.cif]

##############################################################################
#                                                                            #
# This CIF contains the data in a paper accepted for publication in          #
# Acta Crystallographica Section E. It conforms to the requirements of       #
# Notes for Authors for Acta Crystallographica Section E, and has been       #
# peer reviewed under the auspices of the IUCr Commission on Journals.       #
#                                                                            #
# Full details of the Crystallographic Information File format               #
# are given in the paper "The Crystallographic Information File (CIF):       #
# a New Standard Archive File for Crystallography" by S. R. Hall, F. H.      #
# Allen and I. D. Brown [Acta Cryst. (1991), A47, 655-685].                  #
#                                                                            #
# The current version of the core CIF dictionary is obtainable from          #
# ftp://ftp.iucr.org/pub/cif_core.dic.                                       #
#                                                                            #
# Software is freely available for graphical display of the structure(s)     #
# in this CIF. For information consult the CIF software page                 #
# http://www.iucr.org/resources/cif/software.                                #
#                                                                            #
# This file may be used for bona fide research purposes within the           #
# scientific community so long as proper attribution is given to the journal # 
# article from which it was obtained.                                        #
#                                                                            #
##############################################################################
data_global
_audit_creation_method     'form.cif (version 2.0)'
_journal_data_validation_number     ?
_journal_date_recd_electronic     2012-06-06
_journal_date_accepted     2012-06-27
_journal_name_full     'Acta Crystallographica, Section E'
_journal_year     2012
_journal_volume     68
_journal_issue      8
_journal_page_first     o2394
_journal_page_last     o2394
_journal_paper_category     QO
_journal_paper_doi     10.1107/S1600536812029273
_journal_coeditor_code     RN2105
_publ_contact_author_name     'Bin Ding'
_publ_contact_author_address
;
Lab and Equipment Managing Department,
Tianjin normal University,
Tianjin 300387
People's Republic of China
;
_publ_contact_author_email     'qsdingbin@yahoo.com.cn'
_publ_contact_author_fax     ' '
_publ_contact_author_phone     ' '
_publ_section_title
;
1,4-Bis(4<i>H</i>-1,2,4-triazol-4-yl)benzene dihydrate
;
loop_
    _publ_author_name
    _publ_author_footnote
    _publ_author_address
    'Wang, Xiu-Guang' .
;
Tianjin Key Laboratory of Structure and Performance for Functional Molecules
Tianjin Normal University, Tianjin 300071, People's Republic of China
;
    'Li, Jian-Hui' .
;
Pingdingshan Education Institute, Henan 467000, People's Republic of China
;
    'Ding, Bin' .
;
Tianjin Key Laboratory of Structure and Performance for Functional Molecules
Tianjin Normal University, Tianjin 300071, People's Republic of China
;
    'Du, Gui-Xiang' .
;
Tianjin Key Laboratory of Structure and Performance for Functional Molecules
Tianjin Normal University, Tianjin 300071, People's Republic of China
;
data_I
_chemical_name_systematic
;
1,4-Bis(4<i>H</i>-1,2,4-triazol-4-yl)benzene dihydrate
;
_chemical_name_common     ?
_chemical_formula_moiety     'C10 H8 N6, 2(H2 O)'
_chemical_formula_sum     'C10 H12 N6 O2'
_chemical_formula_structural     ?
_chemical_formula_analytical     ?
_chemical_formula_iupac     'C10 H8 N6, 2H2 O'
_chemical_formula_weight     248.26
_symmetry_cell_setting     monoclinic
_symmetry_space_group_name_H-M     'P 21/n'
_symmetry_space_group_name_Hall     '-P 2yn'
loop_
    _symmetry_equiv_pos_as_xyz
    'x, y, z'
    '-x+1/2, y+1/2, -z+1/2'
    '-x, -y, -z'
    'x-1/2, -y-1/2, z-1/2'
_cell_length_a     3.7090(7)
_cell_length_b     15.680(3)
_cell_length_c     9.6054(18)
_cell_angle_alpha     90
_cell_angle_beta     99.748(3)
_cell_angle_gamma     90
_cell_volume     550.56(18)
_cell_formula_units_Z     2
_cell_measurement_reflns_used     2717
_cell_measurement_theta_min     4.31
_cell_measurement_theta_max     25.01
_cell_measurement_temperature     173(2)
_exptl_crystal_description     block
_exptl_crystal_colour     colorless
_exptl_crystal_size_max     0.18
_exptl_crystal_size_mid     0.05
_exptl_crystal_size_min     0.04
_exptl_crystal_size_rad     ?
_exptl_crystal_density_diffrn     1.497
_exptl_crystal_density_meas     ?
_exptl_crystal_density_method     'not measured'
_exptl_crystal_F_000     260
_exptl_absorpt_coefficient_mu     0.111
_exptl_absorpt_correction_type     multi-scan
_exptl_absorpt_process_details     '(SADABS; Sheldrick, 1996)'
_exptl_absorpt_correction_T_min     0.993
_exptl_absorpt_correction_T_max     0.996
_exptl_special_details
;
;
_diffrn_ambient_temperature     173(2)
_diffrn_radiation_type     'Mo K\a'
_diffrn_radiation_wavelength     0.71073
_diffrn_radiation_source     'fine-focus sealed tube'
_diffrn_radiation_monochromator     graphite
_diffrn_measurement_device_type     'Bruker APEXII CCD'
_diffrn_measurement_method     '\f and \w scans'
_diffrn_detector_area_resol_mean     ?
_diffrn_reflns_number     2717
_diffrn_reflns_av_R_equivalents     0.0216
_diffrn_reflns_av_sigmaI/netI     0.0235
_diffrn_reflns_theta_min     4.31
_diffrn_reflns_theta_max     25.01
_diffrn_reflns_theta_full     25.01
_diffrn_measured_fraction_theta_max     0.985
_diffrn_measured_fraction_theta_full     0.985
_diffrn_reflns_limit_h_min     -2
_diffrn_reflns_limit_h_max     4
_diffrn_reflns_limit_k_min     -18
_diffrn_reflns_limit_k_max     18
_diffrn_reflns_limit_l_min     -11
_diffrn_reflns_limit_l_max     11
_diffrn_reflns_reduction_process     ?
_diffrn_standards_number     ?
_diffrn_standards_interval_count     ?
_diffrn_standards_interval_time     ?
_diffrn_standards_decay_%     ?
_refine_special_details
;
Refinement of <i>F</i>^2^ against ALL reflections. The weighted <i>R</i>-factor
<i>wR</i> and goodness of fit <i>S</i> are based on <i>F</i>^2^, conventional
<i>R</i>-factors <i>R</i> are based on <i>F</i>, with <i>F</i> set to zero for
negative <i>F</i>^2^. The threshold expression of <i>F</i>^2^ >
\s(<i>F</i>^2^) is used only for calculating <i>R</i>-factors(gt) <i>etc</i>.
and is not relevant to the choice of reflections for refinement.
<i>R</i>-factors based on <i>F</i>^2^ are statistically about twice as large
as those based on <i>F</i>, and <i>R</i>- factors based on ALL data will be
even larger.
;
_reflns_number_total     959
_reflns_number_gt     838
_reflns_threshold_expression     I>2\s(I)
_refine_ls_structure_factor_coef     Fsqd
_refine_ls_matrix_type     full
_refine_ls_R_factor_all     0.0623
_refine_ls_R_factor_gt     0.0551
_refine_ls_wR_factor_gt     0.1252
_refine_ls_wR_factor_ref     0.1288
_refine_ls_goodness_of_fit_all     ?
_refine_ls_goodness_of_fit_ref     1.181
_refine_ls_restrained_S_all     1.181
_refine_ls_restrained_S_obs     ?
_refine_ls_number_reflns     959
_refine_ls_number_parameters     88
_refine_ls_number_restraints     2
_refine_ls_number_constraints     ?
_refine_ls_hydrogen_treatment     mixed
_refine_ls_weighting_scheme     calc
_refine_ls_weighting_details
         'calc w=1/[\s^2^(Fo^2^)+(0.0241P)^2^+0.9002P] where P=(Fo^2^+2Fc^2^)/3'
_refine_ls_shift/su_max     0.000
_refine_ls_shift/su_mean     0.000
_refine_diff_density_max     0.349
_refine_diff_density_min     -0.432
_refine_ls_extinction_method     none
_refine_ls_extinction_coef     ?
_refine_ls_abs_structure_details     ?
_refine_ls_abs_structure_Flack     ?
_refine_ls_abs_structure_Rogers     ?
loop_
    _atom_type_symbol
    _atom_type_description
    _atom_type_scat_dispersion_real
    _atom_type_scat_dispersion_imag
    _atom_type_scat_source
    'C' 'C' 0.0033 0.0016
                         'International Tables Vol C Tables 4.2.6.8 and 6.1.1.4'
    'H' 'H' 0.0000 0.0000
                         'International Tables Vol C Tables 4.2.6.8 and 6.1.1.4'
    'N' 'N' 0.0061 0.0033
                         'International Tables Vol C Tables 4.2.6.8 and 6.1.1.4'
    'O' 'O' 0.0106 0.0060
                         'International Tables Vol C Tables 4.2.6.8 and 6.1.1.4'
_computing_data_collection     'APEX2 (Bruker, 2008)'
_computing_cell_refinement     'SAINT (Bruker, 2008)'
_computing_data_reduction     'SAINT (Bruker, 2008)'
_computing_structure_solution     'SHELXS97 (Sheldrick, 2008)'
_computing_structure_refinement     'SHELXL97 (Sheldrick, 2008)'
_computing_molecular_graphics     'SHELXTL (Sheldrick, 2008)'
_computing_publication_material
                        'publCIF (Westrip, 2010) and <i>PLATON</i> (Spek, 2009)'
loop_
    _atom_site_type_symbol
    _atom_site_label
    _atom_site_fract_x
    _atom_site_fract_y
    _atom_site_fract_z
    _atom_site_U_iso_or_equiv
    _atom_site_adp_type
    _atom_site_calc_flag
    _atom_site_refinement_flags
    _atom_site_occupancy
    _atom_site_symmetry_multiplicity
    _atom_site_disorder_assembly
    _atom_site_disorder_group
    N N1 0.1379(5) 0.15524(13) 0.3739(2) 0.0198(5) Uani d . 1 1 . .
    N N2 0.2094(6) 0.29226(14) 0.3416(2) 0.0262(6) Uani d . 1 1 . .
    N N3 0.2767(6) 0.24992(14) 0.2222(2) 0.0251(6) Uani d . 1 1 . .
    C C1 0.1282(7) 0.23438(16) 0.4290(3) 0.0232(6) Uani d . 1 1 . .
    H H1 0.0699 0.2463 0.5195 0.028 Uiso calc R 1 1 . .
    C C2 0.2311(7) 0.16877(17) 0.2441(3) 0.0248(6) Uani d . 1 1 . .
    H H2 0.2590 0.1249 0.1785 0.030 Uiso calc R 1 1 . .
    C C3 0.0687(6) 0.07598(15) 0.4383(3) 0.0194(6) Uani d . 1 1 . .
    C C4 0.1572(7) 0.06740(16) 0.5842(3) 0.0207(6) Uani d . 1 1 . .
    H H4 0.2642 0.1136 0.6407 0.025 Uiso calc R 1 1 . .
    C C5 0.0875(7) -0.00908(16) 0.6460(3) 0.0210(6) Uani d . 1 1 . .
    H H5 0.1460 -0.0159 0.7455 0.025 Uiso calc R 1 1 . .
    O O1 0.229(3) 0.4543(3) 0.4689(5) 0.181(3) Uani d D 1 1 . .
    H H134 0.19(3) 0.411(4) 0.410(8) 0.235 Uiso d D 1 1 . .
    H H13 0.448(12) 0.434(6) 0.498(10) 0.181 Uiso d D 1 1 . .
loop_
    _atom_site_aniso_label
    _atom_site_aniso_U_11
    _atom_site_aniso_U_22
    _atom_site_aniso_U_33
    _atom_site_aniso_U_12
    _atom_site_aniso_U_13
    _atom_site_aniso_U_23
    N1 0.0191(11) 0.0195(11) 0.0213(11) -0.0001(8) 0.0050(8) 0.0013(9)
    N2 0.0275(12) 0.0236(12) 0.0276(12) 0.0004(9) 0.0048(9) 0.0008(9)
    N3 0.0255(12) 0.0253(12) 0.0249(12) -0.0015(9) 0.0057(9) 0.0039(9)
    C1 0.0231(14) 0.0227(13) 0.0236(13) 0.0012(10) 0.0038(10) -0.0021(11)
    C2 0.0241(14) 0.0266(14) 0.0240(14) -0.0001(11) 0.0052(10) 0.0013(11)
    C3 0.0164(12) 0.0191(12) 0.0235(13) 0.0006(10) 0.0058(10) 0.0024(10)
    C4 0.0198(13) 0.0190(12) 0.0228(13) 0.0000(10) 0.0023(10) -0.0029(10)
    C5 0.0216(13) 0.0233(13) 0.0181(12) 0.0007(10) 0.0031(10) 0.0007(10)
    O1 0.365(10) 0.067(3) 0.089(3) 0.028(4) -0.023(4) -0.036(2)
_geom_special_details
;
All e.s.d.'s (except the e.s.d. in the dihedral angle between two l.s. planes)
are estimated using the full covariance matrix. The cell e.s.d.'s are taken
into account individually in the estimation of e.s.d.'s in distances, angles
and torsion angles; correlations between e.s.d.'s in cell parameters are only
used when they are defined by crystal symmetry. An approximate (isotropic)
treatment of cell e.s.d.'s is used for estimating e.s.d.'s involving l.s.
planes.
;
loop_
    _geom_bond_atom_site_label_1
    _geom_bond_atom_site_label_2
    _geom_bond_site_symmetry_2
    _geom_bond_distance
    _geom_bond_publ_flag
    N1 C1 . 1.352(3) ?
    N1 C2 . 1.366(3) ?
    N1 C3 . 1.430(3) ?
    N2 C1 . 1.305(3) ?
    N2 N3 . 1.385(3) ?
    N3 C2 . 1.305(3) ?
    C1 H1 . 0.9500 ?
    C2 H2 . 0.9500 ?
    C3 C5 3_556 1.390(4) ?
    C3 C4 . 1.391(3) ?
    C4 C5 . 1.382(4) ?
    C4 H4 . 0.9500 ?
    C5 C3 3_556 1.390(4) ?
    C5 H5 . 0.9500 ?
    O1 H134 . 0.88(2) ?
    O1 H134 . 0.88(2) ?
    O1 H13 . 0.87(2) ?
loop_
    _geom_angle_atom_site_label_1
    _geom_angle_atom_site_label_2
    _geom_angle_atom_site_label_3
    _geom_angle_site_symmetry_1
    _geom_angle_site_symmetry_3
    _geom_angle
    _geom_angle_publ_flag
    C1 N1 C2 . . 104.0(2) ?
    C1 N1 C3 . . 127.6(2) ?
    C2 N1 C3 . . 128.4(2) ?
    C1 N2 N3 . . 107.0(2) ?
    C2 N3 N2 . . 106.7(2) ?
    N2 C1 N1 . . 111.3(2) ?
    N2 C1 H1 . . 124.4 ?
    N1 C1 H1 . . 124.4 ?
    N3 C2 N1 . . 111.0(2) ?
    N3 C2 H2 . . 124.5 ?
    N1 C2 H2 . . 124.5 ?
    C5 C3 C4 3_556 . 121.2(2) ?
    C5 C3 N1 3_556 . 119.4(2) ?
    C4 C3 N1 . . 119.4(2) ?
    C5 C4 C3 . . 119.2(2) ?
    C5 C4 H4 . . 120.4 ?
    C3 C4 H4 . . 120.4 ?
    C4 C5 C3 . 3_556 119.6(2) ?
    C4 C5 H5 . . 120.2 ?
    C3 C5 H5 3_556 . 120.2 ?
    H134 O1 H134 . . 0(10) ?
    H134 O1 H13 . . 88(8) ?
    H134 O1 H13 . . 88(8) ?
loop_
    _geom_torsion_atom_site_label_1
    _geom_torsion_atom_site_label_2
    _geom_torsion_atom_site_label_3
    _geom_torsion_atom_site_label_4
    _geom_torsion_site_symmetry_1
    _geom_torsion_site_symmetry_2
    _geom_torsion_site_symmetry_3
    _geom_torsion_site_symmetry_4
    _geom_torsion
    _geom_torsion_publ_flag
    C1 N2 N3 C2 . . . . 0.2(3) ?
    N3 N2 C1 N1 . . . . 0.0(3) ?
    C2 N1 C1 N2 . . . . -0.2(3) ?
    C3 N1 C1 N2 . . . . 179.4(2) ?
    N2 N3 C2 N1 . . . . -0.3(3) ?
    C1 N1 C2 N3 . . . . 0.3(3) ?
    C3 N1 C2 N3 . . . . -179.2(2) ?
    C1 N1 C3 C5 . . . 3_556 147.9(3) ?
    C2 N1 C3 C5 . . . 3_556 -32.6(4) ?
    C1 N1 C3 C4 . . . . -31.8(4) ?
    C2 N1 C3 C4 . . . . 147.7(3) ?
    C5 C3 C4 C5 3_556 . . . -0.1(4) ?
    N1 C3 C4 C5 . . . . 179.6(2) ?
    C3 C4 C5 C3 . . . 3_556 0.1(4) ?
loop_
    _geom_hbond_atom_site_label_D
    _geom_hbond_atom_site_label_H
    _geom_hbond_atom_site_label_A
    _geom_hbond_site_symmetry_A
    _geom_hbond_distance_DH
    _geom_hbond_distance_HA
    _geom_hbond_distance_DA
    _geom_hbond_angle_DHA
    C1 H1 N3 4_566 0.95 2.39 3.307(3) 163.3
    O1 H134 N2 . 0.88(2) 1.98(4) 2.816(5) 158(10)
