# Supplementary material for: 1,4-Bis(4H-1,2,4-triazol-4-yl)benzene dihydrate
Source: Acta Crystallogr Sect E Struct Rep Online. 2012 Jul 10;68(Pt 8):o2394. doi: 10.1107/S1600536812029273 (PMC3414318; doi:10.1107/S1600536812029273)
Supplement: Supplementary file 2 [file e-68-o2394-Isup2.hkl]

# 
# h,k,l, Fc-squared, Fo-squared, sigma(Fo-squared) and status flag 
# 
data_I
_shelx_title ' N120516D in P2(1)/n' 
_shelx_refln_list_code          4 
_shelx_F_calc_maximum      114.64 
_exptl_crystal_F_000       250.00 
_reflns_d_resolution_high  0.8406 
 
loop_ 
 _symmetry_equiv_pos_as_xyz 
 'x, y, z' 
 '-x+1/2, y+1/2, -z+1/2' 
 '-x, -y, -z' 
 'x-1/2, -y-1/2, z-1/2' 
 
_cell_length_a     3.7090 
_cell_length_b    15.6801 
_cell_length_c     9.6054 
_cell_angle_alpha  90.000 
_cell_angle_beta   99.748 
_cell_angle_gamma  90.000 
 
_shelx_F_squared_multiplier     1.000 
 
loop_ 
 _refln_index_h 
 _refln_index_k 
 _refln_index_l 
 _refln_F_squared_calc 
 _refln_F_squared_meas 
 _refln_F_squared_sigma 
 _refln_observed_status 
   2   0   0      929.56      912.32     14.91 o 
   4   0   0       28.78       25.95      3.46 o 
   1   1   0     2208.50     2137.99     21.40 o 
   2   1   0      934.37      947.09      6.84 o 
   3   1   0       64.87       62.03      2.72 o 
   4   1   0        7.76        7.98      1.86 o 
   2   2   0      790.02      777.13      6.61 o 
   3   2   0       37.68       36.01      3.46 o 
   4   2   0       32.77       29.43      2.59 o 
   1   3   0       27.10       26.49      1.06 o 
   2   3   0       39.90       51.52      0.91 o 
   4   3   0        0.53       -1.00      1.66 o 
   0   4   0     1889.14     1732.11     16.09 o 
   1   4   0       60.90       64.06      1.19 o 
   2   4   0       33.59       45.56      1.77 o 
   3   4   0        2.49        1.13      1.46 o 
   4   4   0        0.04       10.35      1.69 o 
   1   5   0        9.21       11.69      0.74 o 
   2   5   0        6.84        8.75      0.72 o 
   3   5   0        1.18        0.40      0.94 o 
   4   5   0       13.22       11.63      1.82 o 
   0   6   0      294.09      266.67      4.06 o 
   1   6   0      486.77      489.50      4.67 o 
   2   6   0        0.75        1.89      0.39 o 
   3   6   0       26.06       44.49      3.73 o 
   4   6   0        0.00        0.60      1.22 o 
   1   7   0        1.35        0.71      0.41 o 
   2   7   0        2.53        4.40      0.52 o 
   3   7   0       12.70       11.05      1.80 o 
   4   7   0       49.92       48.25      2.92 o 
   0   8   0       28.98       24.86      1.60 o 
   1   8   0       63.50       58.84      1.94 o 
   2   8   0        0.71        1.60      0.58 o 
   3   8   0      116.87      119.30      6.08 o 
   1   9   0       10.27       16.68      1.11 o 
   2   9   0       54.97       54.64      1.82 o 
   3   9   0       56.49       59.76      1.89 o 
   0  10   0      537.16      559.36      7.01 o 
   1  10   0      366.50      386.72      9.49 o 
   2  10   0       59.11       58.72      1.92 o 
   3  10   0        1.86        0.55      0.62 o 
   1  11   0       12.05       10.63      0.92 o 
   2  11   0      279.76      273.66      4.99 o 
   3  11   0        5.59        7.04      0.93 o 
   0  12   0      411.29      460.88      6.54 o 
   1  12   0      211.73      205.79      5.65 o 
   2  12   0        0.23        2.87      0.76 o 
   3  12   0       91.90       75.62      2.49 o 
   1  13   0      355.17      355.10      6.15 o 
   2  13   0       51.83       50.84      1.95 o 
   3  13   0       76.03       76.98      5.99 o 
   0  14   0       73.49       90.73      2.86 o 
   1  14   0      147.53      151.55      2.97 o 
   2  14   0       32.02       36.20      1.78 o 
   1  15   0        1.83        3.03      0.83 o 
   2  15   0       34.24       34.57      1.82 o 
   0  16   0       14.91       22.19      1.88 o 
   1  16   0       48.74       45.75      2.19 o 
   2  16   0        0.08        1.05      0.76 o 
   1  17   0       13.33       14.46      1.13 o 
   0  18   0        2.88        8.59      1.41 o 
   1  18   0       50.14       59.38      2.05 o 
  -3   0   1        0.96       -0.40      1.20 o 
  -1   0   1       12.55       13.63      0.73 o 
   1   0   1    13141.80    13072.71    256.88 o 
   3   0   1      744.32      744.28     14.91 o 
  -4   1   1       39.78       39.66      2.87 o 
  -3   1   1        1.20        2.38      0.98 o 
  -2   1   1      140.23      145.70      2.19 o 
  -1   1   1     3521.31     3243.59     24.40 o 
   1   1   1      522.75      495.46      3.73 o 
   2   1   1        6.34        9.99      0.51 o 
   3   1   1      167.42      182.41      4.56 o 
   4   1   1       43.15       42.32      3.06 o 
  -4   2   1        0.23       -1.12      1.08 o 
  -3   2   1        0.26        0.31      0.89 o 
  -2   2   1      306.22      314.38      3.42 o 
  -1   2   1     4114.70     4189.15     26.70 o 
   1   2   1     2955.42     2787.76     28.02 o 
   2   2   1      313.37      309.15      2.87 o 
   3   2   1       99.30       98.69      3.39 o 
   4   2   1        2.76        2.73      1.41 o 
  -4   3   1       13.44       11.92      2.46 o 
  -3   3   1       44.86       57.99      2.59 o 
  -2   3   1      285.46      322.82      3.55 o 
   0   3   1      103.31       59.41      0.86 o 
   2   3   1      213.69      215.32      2.26 o 
   3   3   1        0.16        1.22      0.98 o 
   4   3   1        2.65        1.74      1.31 o 
  -4   4   1        4.36        3.93      1.41 o 
  -3   4   1       70.00       67.65      2.73 o 
  -2   4   1      138.30      151.64      2.80 o 
  -1   4   1        0.04        7.63      0.48 o 
   0   4   1      282.30      225.65      2.56 o 
   1   4   1      233.42      222.00      2.40 o 
   2   4   1        0.92        2.86      0.61 o 
   3   4   1      139.35      140.04      9.98 o 
   4   4   1        3.55        2.44      1.31 o 
  -4   5   1        0.02        1.42      1.21 o 
  -3   5   1      161.78      163.94      7.85 o 
  -2   5   1      129.81      133.92      2.16 o 
  -1   5   1      257.02      228.21      5.59 o 
   1   5   1      551.58      529.75      4.74 o 
   2   5   1        1.31        0.69      0.35 o 
   3   5   1       16.26       15.06      1.69 o 
   4   5   1       25.36       19.70      2.21 o 
  -4   6   1        0.02        1.28      1.21 o 
  -3   6   1       38.07       32.81      2.21 o 
  -2   6   1      127.76      131.01      2.09 o 
  -1   6   1       89.95       92.03      1.58 o 
   0   6   1      285.13      247.82      2.35 o 
   1   6   1      125.53      125.85      1.81 o 
   2   6   1       48.19       49.75      1.19 o 
   3   6   1        5.12        7.35      1.53 o 
   4   6   1        2.92        2.13      1.41 o 
  -4   7   1      109.66      103.99      5.86 o 
  -3   7   1      101.18      105.76      3.34 o 
  -2   7   1       82.58       65.94      2.40 o 
  -1   7   1      209.93      238.04      2.80 o 
   0   7   1       12.05        3.77      0.41 o 
   1   7   1        0.91        3.33      0.51 o 
   2   7   1        1.31        1.85      0.56 o 
   3   7   1        0.59        0.75      0.63 o 
  -3   8   1       23.61       21.16      1.83 o 
  -2   8   1      190.17      200.82      7.39 o 
  -1   8   1       16.08       15.43      0.70 o 
   0   8   1      641.48      692.97      7.74 o 
   1   8   1        0.53        1.27      0.39 o 
   2   8   1       65.90       57.17      1.62 o 
   3   8   1        6.81        8.05      0.91 o 
  -3   9   1        1.58        3.33      1.13 o 
  -2   9   1      138.54      154.94      3.43 o 
  -1   9   1        0.76        0.12      0.33 o 
   0   9   1        0.53        0.57      0.36 o 
   1   9   1       39.60       37.07      1.21 o 
   2   9   1       20.89       16.76      0.95 o 
   3   9   1        0.00       -0.39      0.61 o 
  -3  10   1       46.33       46.13      2.12 o 
  -2  10   1        4.30        5.25      0.98 o 
  -1  10   1       64.58       71.61      1.71 o 
   0  10   1       44.11       44.95      1.16 o 
   1  10   1      312.14      315.29      4.96 o 
   2  10   1      168.64      182.33      3.51 o 
   3  10   1        7.91        7.10      1.06 o 
  -3  11   1      176.15      187.23      8.76 o 
  -2  11   1       31.98       34.54      1.88 o 
  -1  11   1       71.53       67.57      2.30 o 
   0  11   1       52.65       53.89      1.36 o 
   1  11   1       83.96       89.03      1.83 o 
   2  11   1        3.67        2.68      0.74 o 
   3  11   1       58.99       60.29      3.79 o 
  -3  12   1        3.13        2.70      0.77 o 
  -2  12   1      210.47      212.45      4.45 o 
  -1  12   1       15.21       17.63      1.18 o 
   0  12   1        1.94        4.15      1.11 o 
   1  12   1      286.55      295.13      3.75 o 
   2  12   1      179.28      186.30      3.66 o 
   3  12   1       32.56       30.42      1.82 o 
  -3  13   1        1.01        4.64      0.96 o 
  -2  13   1        8.11       12.26      1.93 o 
  -1  13   1       29.51       32.49      2.29 o 
   0  13   1      655.29      639.13      6.01 o 
   1  13   1      104.89      108.85      4.08 o 
   2  13   1       21.18       15.22      1.31 o 
   3  13   1        0.12       -0.42      0.76 o 
  -2  14   1        4.38        7.12      0.93 o 
  -1  14   1      228.80      220.21      3.73 o 
   0  14   1      299.21      286.35      3.68 o 
   1  14   1        8.53        7.51      0.86 o 
   2  14   1       93.51       95.04      7.99 o 
  -2  15   1      106.22       93.28      3.13 o 
  -1  15   1      112.22      109.37      2.65 o 
   0  15   1        3.18        1.97      0.70 o 
   1  15   1        9.70       12.70      1.24 o 
   2  15   1       28.90       40.27      1.91 o 
  -2  16   1       41.04       38.57      1.97 o 
  -1  16   1       32.46       37.04      2.85 o 
   0  16   1       21.11       18.94      1.04 o 
   1  16   1        3.28        5.16      0.92 o 
   2  16   1       67.13       66.71      2.73 o 
  -1  17   1        2.06        3.93      0.98 o 
   0  17   1       31.71       28.95      1.36 o 
   1  17   1        0.89        2.51      0.77 o 
  -1  18   1        2.75        0.41      0.69 o 
   0  18   1       21.23       21.82      1.51 o 
   1  18   1        1.67        2.82      0.84 o 
  -4   0   2       60.26       56.43      4.13 o 
  -2   0   2      106.32      117.66      3.86 o 
   0   0   2       21.11        2.53      0.40 o 
   2   0   2     1243.36     1277.99     13.07 o 
   4   0   2      148.92      152.80      6.92 o 
  -4   1   2       20.05       19.82      2.12 o 
  -3   1   2        5.99        8.52      1.32 o 
  -2   1   2       79.19       81.38      1.31 o 
  -1   1   2      773.82      749.86      4.44 o 
   0   1   2     2063.16     1861.74     16.44 o 
   1   1   2      113.18      114.31      1.37 o 
   2   1   2      121.53      130.03      1.71 o 
   3   1   2        0.31        0.80      1.04 o 
   4   1   2       37.69       35.28      2.87 o 
  -4   2   2        6.94        6.01      1.51 o 
  -3   2   2       74.00       67.93      2.68 o 
  -2   2   2       50.10       58.78      1.65 o 
  -1   2   2       41.51       60.66      1.15 o 
   1   2   2      412.20      381.65      5.35 o 
   2   2   2     1607.01     1581.87     11.20 o 
   3   2   2       48.52       44.36      2.80 o 
   4   2   2      109.50      106.29      4.26 o 
  -4   3   2       37.14       39.19      2.78 o 
  -3   3   2      178.84      168.06      6.65 o 
  -2   3   2      171.84      186.09      2.59 o 
  -1   3   2      105.79      124.58      1.16 o 
   1   3   2      264.97      293.87      5.90 o 
   2   3   2       63.53       53.00      1.14 o 
   3   3   2      139.20      126.34      8.85 o 
   4   3   2        0.00        0.27      1.46 o 
  -4   4   2        7.55        6.39      1.51 o 
  -3   4   2       73.80       68.16      3.79 o 
  -2   4   2      134.48      128.18      2.17 o 
  -1   4   2        0.19       16.82      0.51 o 
   0   4   2       32.20       49.15      2.01 o 
   1   4   2       30.74       44.55      1.00 o 
   2   4   2        3.72        8.59      0.71 o 
   3   4   2       35.29       40.58      2.40 o 
   4   4   2       56.38       58.54      3.25 o 
  -4   5   2        0.13       -1.62      1.08 o 
  -3   5   2        1.46        7.15      1.21 o 
  -2   5   2      539.30      549.44      8.25 o 
  -1   5   2       11.76       11.85      1.56 o 
   0   5   2        0.13       11.43      0.44 o 
   1   5   2      266.51      260.12      5.28 o 
   2   5   2       75.89       87.37      1.62 o 
   3   5   2        6.37        5.42      1.32 o 
  -4   6   2      124.68      123.14      6.92 o 
  -3   6   2       73.67       68.13      2.68 o 
  -2   6   2        4.48       10.45      0.86 o 
  -1   6   2       10.35       14.30      0.59 o 
   0   6   2      771.25      764.52      8.13 o 
   1   6   2       40.03       45.65      1.26 o 
   2   6   2       32.86       42.34      1.20 o 
   3   6   2       24.11       28.44      1.37 o 
  -4   7   2       19.44       16.05      2.02 o 
  -3   7   2      204.19      196.53      4.42 o 
  -2   7   2      162.24      166.23      3.29 o 
  -1   7   2      866.92      948.79      6.40 o 
   0   7   2      296.90      294.40      2.41 o 
   1   7   2        0.69        6.26      0.56 o 
   2   7   2        5.12        3.62      0.88 o 
   3   7   2       11.07        9.21      1.00 o 
  -3   8   2       33.69       32.83      2.16 o 
  -2   8   2        1.09        3.42      0.78 o 
  -1   8   2      141.79      147.22      1.59 o 
   0   8   2      408.77      402.14      3.53 o 
   1   8   2      573.99      578.19      5.50 o 
   2   8   2        2.20        3.15      0.55 o 
   3   8   2       59.88       61.19      3.85 o 
  -3   9   2        0.03        0.92      1.73 o 
  -2   9   2       24.22       18.86      1.41 o 
  -1   9   2       65.29       63.29      1.58 o 
   0   9   2       28.26       25.63      1.02 o 
   1   9   2       59.05       68.61      2.59 o 
   2   9   2        0.60        0.74      0.55 o 
   3   9   2       23.85       23.47      1.39 o 
  -3  10   2       83.24       73.16      2.82 o 
  -2  10   2       13.89        9.70      0.97 o 
  -1  10   2       53.25       48.55      1.32 o 
   0  10   2       35.35       34.82      0.98 o 
   1  10   2        7.66       11.06      0.81 o 
   2  10   2      154.31      161.73      2.98 o 
   3  10   2        1.37        1.56      0.77 o 
  -3  11   2       61.61       61.90      1.91 o 
  -2  11   2      240.39      242.36      4.61 o 
  -1  11   2        0.91        1.07      0.48 o 
   0  11   2       31.70       25.94      1.42 o 
   1  11   2       20.60       20.11      1.66 o 
   2  11   2        0.00        0.43      0.66 o 
   3  11   2        1.31        0.66      0.79 o 
  -3  12   2        0.59        0.71      0.64 o 
  -2  12   2       59.25       57.76      2.33 o 
  -1  12   2       49.95       55.89      1.54 o 
   0  12   2       63.94       60.46      1.39 o 
   1  12   2        3.40        3.81      0.63 o 
   2  12   2       77.46       80.35      2.39 o 
   3  12   2        8.22        3.67      1.08 o 
  -3  13   2       17.88       17.07      1.65 o 
  -2  13   2       44.50       45.13      3.26 o 
  -1  13   2        3.85        4.66      1.29 o 
   0  13   2        0.39        3.43      0.62 o 
   1  13   2      152.91      154.52      2.67 o 
   2  13   2       11.02        9.02      1.12 o 
  -2  14   2       11.04        6.02      1.53 o 
  -1  14   2      130.72      133.51      3.26 o 
   0  14   2       70.78       63.41      1.96 o 
   1  14   2      119.98      104.38      2.24 o 
   2  14   2       19.59       15.29      2.99 o 
  -2  15   2        0.47        4.71      1.18 o 
  -1  15   2      127.58      116.33      2.50 o 
   0  15   2      210.09      196.33      2.90 o 
   1  15   2       81.62       74.44      1.98 o 
   2  15   2        3.47        5.12      0.98 o 
  -2  16   2       93.12       95.11      3.39 o 
  -1  16   2       74.58       79.46      3.07 o 
   0  16   2        0.07        0.78      0.62 o 
   1  16   2       26.52       31.44      1.45 o 
  -1  17   2        0.08        1.90      1.04 o 
   0  17   2       11.49       13.71      1.44 o 
   1  17   2        0.01       -0.17      0.64 o 
   0  18   2        0.22        0.56      0.79 o 
  -3   0   3       60.03       54.17      3.46 o 
  -1   0   3       52.47       55.70      1.00 o 
   1   0   3      419.48      401.10      6.26 o 
  -4   1   3        0.92        0.40      1.08 o 
  -3   1   3       25.42       19.11      1.64 o 
  -2   1   3       10.60       13.51      0.65 o 
  -1   1   3      170.01      164.20      1.35 o 
   1   1   3      488.08      494.64      4.01 o 
   2   1   3        5.28       12.01      0.86 o 
   3   1   3       38.97       46.02      2.64 o 
  -4   2   3       16.92       17.91      1.98 o 
  -3   2   3       31.33       39.53      2.26 o 
  -2   2   3      182.01      194.24      2.32 o 
  -1   2   3      113.24      113.50      1.19 o 
   0   2   3       52.23       47.99      0.85 o 
   1   2   3       10.66       12.24      0.62 o 
   2   2   3      180.27      185.50      2.28 o 
   3   2   3      172.93      179.00      7.32 o 
  -4   3   3        3.26        3.93      1.32 o 
  -2   3   3      203.48      202.97      2.32 o 
  -1   3   3       16.06       22.67      0.56 o 
   0   3   3      673.63      637.74      5.09 o 
   1   3   3      107.12      100.73      2.48 o 
   2   3   3       33.58       46.52      1.40 o 
   3   3   3       97.32       92.50      3.38 o 
  -4   4   3      161.51      144.26      5.46 o 
  -3   4   3        0.15        0.84      1.40 o 
  -2   4   3       33.30       47.38      2.34 o 
  -1   4   3        7.08        9.70      0.41 o 
   0   4   3       92.60       75.30      1.26 o 
   1   4   3       47.24       65.57      1.28 o 
   2   4   3        1.08        0.45      0.40 o 
   3   4   3        0.09        1.04      1.09 o 
  -4   5   3       72.11       64.43      3.10 o 
  -3   5   3       50.23       62.59      2.54 o 
  -2   5   3      178.24      159.50      2.03 o 
  -1   5   3      684.02      743.07      5.13 o 
   0   5   3        0.92        1.07      0.25 o 
   1   5   3      224.08      239.01      2.76 o 
   2   5   3       93.41       89.45      1.74 o 
   3   5   3        5.91       11.29      1.03 o 
  -4   6   3        3.29        6.40      1.50 o 
  -2   6   3      238.83      267.01      2.82 o 
  -1   6   3      494.00      533.46      3.94 o 
   0   6   3      112.43      108.07      1.24 o 
   1   6   3      143.53      152.42      2.12 o 
   2   6   3       13.28       10.49      0.79 o 
  -4   7   3      121.73      114.44      3.95 o 
  -3   7   3       54.60       57.57      1.99 o 
  -2   7   3        2.30        6.63      0.58 o 
  -1   7   3      143.19      151.41      1.67 o 
   0   7   3      685.32      754.11      5.19 o 
   1   7   3        0.38        1.34      0.41 o 
   2   7   3        6.13        9.33      1.16 o 
   3   7   3        6.56        5.37      0.90 o 
  -3   8   3        0.35        1.11      0.66 o 
  -2   8   3       58.95       51.75      1.40 o 
  -1   8   3       52.58       57.19      1.13 o 
   0   8   3      107.27       86.60      1.31 o 
   1   8   3       31.84       28.37      1.01 o 
   2   8   3       71.61       83.70      1.84 o 
   3   8   3        1.13        1.72      0.73 o 
  -3   9   3      207.06      211.85      5.28 o 
  -2   9   3       94.86       85.66      2.07 o 
  -1   9   3      221.42      224.61      2.71 o 
   0   9   3      159.08      157.09      2.00 o 
   1   9   3       39.90       37.57      1.17 o 
   2   9   3       16.05       10.85      0.90 o 
   3   9   3       16.83       18.39      1.41 o 
  -3  10   3       62.51       65.89      2.22 o 
  -2  10   3       14.61       12.70      1.49 o 
  -1  10   3       40.53       35.18      1.00 o 
   0  10   3       43.91       49.86      1.17 o 
   1  10   3        0.09        1.11      0.47 o 
   2  10   3      136.97      124.41      2.37 o 
   3  10   3       67.94       64.17      2.14 o 
  -3  11   3       42.28       36.14      2.14 o 
  -2  11   3       19.31       23.59      1.69 o 
  -1  11   3      158.35      147.63      2.48 o 
   0  11   3        0.01       -0.02      0.39 o 
   1  11   3        1.56        2.83      0.59 o 
   2  11   3       25.38       19.15      1.17 o 
   3  11   3       45.76       41.78      2.11 o 
  -3  12   3       93.35       92.77      4.26 o 
  -2  12   3        9.57       15.47      1.50 o 
  -1  12   3       56.71       63.73      1.70 o 
   0  12   3       46.84       48.13      1.30 o 
   1  12   3      115.45      107.15      2.35 o 
   2  12   3       24.83       20.55      1.50 o 
  -3  13   3       32.50       40.99      3.19 o 
  -2  13   3       31.11       34.28      1.93 o 
  -1  13   3      143.72      145.26      2.70 o 
   0  13   3       13.39        9.59      0.75 o 
   1  13   3       20.86       17.21      1.09 o 
   2  13   3       46.00       42.91      1.91 o 
  -2  14   3        5.77       10.12      1.36 o 
  -1  14   3       59.38       48.87      1.70 o 
   0  14   3      109.70      100.90      2.15 o 
   1  14   3        2.23        1.66      0.64 o 
   2  14   3        4.31        3.65      0.98 o 
  -2  15   3       18.66       13.74      1.66 o 
  -1  15   3        3.90       11.80      1.09 o 
   0  15   3        6.01        7.09      1.01 o 
   1  15   3      116.16      123.82      4.35 o 
   2  15   3       84.10       92.42      3.33 o 
  -2  16   3       23.42       26.15      2.17 o 
  -1  16   3       93.70       92.93      2.38 o 
   0  16   3        9.55        7.71      1.33 o 
   1  16   3       56.57       51.96      5.72 o 
  -1  17   3       42.10       45.94      1.84 o 
   0  17   3       13.48       15.50      1.53 o 
   1  17   3       14.97       14.95      1.50 o 
  -4   0   4        0.47        0.88      1.40 o 
  -2   0   4      181.93      165.53      3.33 o 
   0   0   4       80.72      119.12      3.46 o 
   2   0   4        5.10        0.98      0.80 o 
  -4   1   4        9.54        9.03      1.11 o 
  -3   1   4        2.37        5.16      0.78 o 
  -2   1   4      193.84      183.17      2.04 o 
  -1   1   4      206.48      197.39      1.75 o 
   0   1   4      295.52      298.60      3.29 o 
   1   1   4      186.01      213.13      2.28 o 
   2   1   4      151.67      153.72      2.11 o 
   3   1   4       68.78       71.47      3.10 o 
  -4   2   4       25.99       22.71      1.56 o 
  -3   2   4       32.68       39.55      1.56 o 
  -2   2   4        1.46        6.50      0.49 o 
  -1   2   4        0.83        4.13      0.31 o 
   0   2   4       42.32       53.50      0.99 o 
   1   2   4       89.29       86.34      1.53 o 
   2   2   4        5.11        9.03      0.67 o 
   3   2   4       76.05       86.65      8.25 o 
  -4   3   4        8.58       10.10      1.20 o 
  -3   3   4       45.96       47.31      1.66 o 
  -2   3   4       79.16       80.61      1.34 o 
  -1   3   4      156.39      166.87      1.63 o 
   0   3   4        3.19        3.75      0.48 o 
   1   3   4      205.47      214.35      2.63 o 
   2   3   4       29.99       28.15      0.99 o 
   3   3   4       13.63       13.65      1.43 o 
  -4   4   4        5.89       20.51      1.49 o 
  -3   4   4      377.09      339.36      4.33 o 
  -2   4   4      118.93      123.26      1.70 o 
  -1   4   4      363.85      379.37      2.99 o 
   0   4   4       62.28       76.89      2.97 o 
   1   4   4      172.20      171.78      2.56 o 
   2   4   4        0.08        1.25      0.47 o 
   3   4   4        0.22        0.97      0.71 o 
  -4   5   4       16.13       16.50      1.61 o 
  -3   5   4        0.86        2.55      0.70 o 
  -2   5   4       11.82       13.64      0.73 o 
  -1   5   4      278.70      301.17      2.57 o 
   0   5   4      324.64      312.55      4.41 o 
   1   5   4       53.07       49.80      1.24 o 
   2   5   4        0.61        1.82      0.52 o 
   3   5   4       18.90       17.36      1.29 o 
  -4   6   4      100.98       93.65      2.98 o 
  -3   6   4        8.26       13.31      1.05 o 
  -2   6   4        4.07       10.69      0.67 o 
  -1   6   4       98.53      116.18      1.43 o 
   0   6   4      249.07      254.28      3.96 o 
   1   6   4        3.15        4.29      0.56 o 
   2   6   4       15.02       20.29      1.02 o 
   3   6   4        0.39        1.72      2.85 o 
  -3   7   4       23.20       21.99      1.52 o 
  -2   7   4       19.22       17.32      0.83 o 
  -1   7   4       18.20       27.90      0.74 o 
   0   7   4      160.26      205.50      2.18 o 
   1   7   4      125.48      124.96      2.05 o 
   2   7   4       11.06        6.88      0.76 o 
   3   7   4        0.71        2.76      1.15 o 
  -3   8   4        0.00        1.41      0.79 o 
  -2   8   4      152.17      179.08      2.61 o 
  -1   8   4      223.72      241.24      2.98 o 
   0   8   4        4.99        9.21      0.52 o 
   1   8   4       13.03       14.03      0.85 o 
   2   8   4        0.70        0.07      0.51 o 
   3   8   4       13.49       17.23      1.39 o 
  -3   9   4       36.04       36.53      2.10 o 
  -2   9   4      215.75      239.24      3.63 o 
  -1   9   4      126.04      137.82      1.95 o 
   0   9   4      186.00      154.74      2.02 o 
   1   9   4      203.14      203.81      3.40 o 
   2   9   4       93.08      100.87      2.14 o 
   3   9   4        6.58        4.62      0.97 o 
  -3  10   4        4.41        2.50      1.73 o 
  -2  10   4       28.46       26.55      1.38 o 
  -1  10   4        0.10        0.81      0.42 o 
   0  10   4      139.85      140.54      4.89 o 
   1  10   4        1.74        1.74      0.51 o 
   2  10   4       35.46       35.15      1.40 o 
   3  10   4      111.71      111.79      3.30 o 
  -3  11   4       15.46       15.79      1.64 o 
  -2  11   4      113.03       97.95      2.91 o 
  -1  11   4        0.50        0.94      0.55 o 
   0  11   4      144.06      144.44      3.01 o 
   1  11   4        0.15        0.75      0.48 o 
   2  11   4       42.97       44.39      1.55 o 
  -3  12   4        5.18        8.92      1.86 o 
  -2  12   4      258.12      262.77      8.25 o 
  -1  12   4       28.77       26.44      1.24 o 
   0  12   4        8.70        7.98      1.60 o 
   1  12   4      169.84      161.01      3.37 o 
   2  12   4       16.47       15.15      1.13 o 
  -2  13   4       16.83       24.32      2.86 o 
  -1  13   4      138.87      135.73      2.64 o 
   0  13   4       91.14       85.66      2.46 o 
   1  13   4       12.16        6.95      1.02 o 
   2  13   4      106.47      113.64      2.96 o 
  -2  14   4       50.12       57.98      3.13 o 
  -1  14   4       15.57       16.17      1.19 o 
   0  14   4      275.19      252.91      4.66 o 
   1  14   4        7.78        5.93      1.33 o 
   2  14   4       35.60       34.87      2.53 o 
  -2  15   4       16.33       16.76      2.33 o 
  -1  15   4        0.05        0.71      0.68 o 
   0  15   4       29.45       44.75      2.04 o 
   1  15   4        7.16        5.69      0.98 o 
  -1  16   4        0.47        1.17      0.89 o 
   0  16   4       16.29       21.31      1.69 o 
   1  16   4        1.71        4.11      0.98 o 
  -1  17   4        0.87        2.21      1.20 o 
   0  17   4        0.33        0.14      0.86 o 
  -3   0   5        2.86        4.03      1.04 o 
  -1   0   5      788.88      862.52      7.35 o 
   1   0   5        0.08        1.23      0.51 o 
   3   0   5      108.56      116.86      5.46 o 
  -4   1   5        8.68        7.95      1.25 o 
  -3   1   5       25.69       25.14      1.34 o 
  -2   1   5        9.79       24.31      0.86 o 
  -1   1   5      445.35      471.61      3.78 o 
   0   1   5      699.38      727.25      5.09 o 
   1   1   5      242.45      245.85      3.80 o 
   2   1   5       51.73       36.97      1.20 o 
   3   1   5       26.69       26.61      2.30 o 
  -4   2   5       71.86       64.95      2.56 o 
  -3   2   5       43.44       42.19      1.83 o 
  -2   2   5      280.94      287.80      2.81 o 
  -1   2   5       29.44       43.27      0.81 o 
   0   2   5       32.28       34.47      0.94 o 
   1   2   5        1.14        1.77      0.46 o 
   2   2   5       54.20       59.31      1.40 o 
   3   2   5       60.38       64.29      2.05 o 
  -4   3   5       61.51       56.11      2.40 o 
  -3   3   5        1.32        0.96      0.71 o 
  -2   3   5       89.79      106.93      1.80 o 
  -1   3   5       28.68       29.48      0.71 o 
   0   3   5       54.22       43.60      2.69 o 
   1   3   5        0.86        2.35      0.48 o 
   2   3   5        3.04        1.22      0.48 o 
   3   3   5       32.63       26.73      2.88 o 
  -4   4   5       21.31       19.84      1.67 o 
  -3   4   5      118.39      109.85      2.71 o 
  -2   4   5      218.23      232.26      3.57 o 
  -1   4   5       70.18       82.96      1.20 o 
   0   4   5      331.18      349.40      7.60 o 
   1   4   5      169.95      157.34      4.55 o 
   2   4   5      169.76      177.80      2.60 o 
   3   4   5       14.89       12.74      1.21 o 
  -4   5   5       14.80       14.60      1.53 o 
  -3   5   5        2.98        7.23      0.99 o 
  -2   5   5       48.68       49.84      1.31 o 
  -1   5   5        3.36        4.65      0.43 o 
   0   5   5        0.06        5.00      1.13 o 
   1   5   5      118.14      112.50      2.93 o 
   2   5   5       74.00       77.22      1.67 o 
   3   5   5        0.11        0.72      0.71 o 
  -3   6   5       27.02       31.47      1.66 o 
  -2   6   5       84.56       84.52      1.73 o 
  -1   6   5       32.48       36.38      1.45 o 
   0   6   5       48.49       60.47      2.34 o 
   1   6   5        6.25        9.53      0.99 o 
   2   6   5        0.43       -0.51      0.47 o 
   3   6   5       11.03       15.04      1.73 o 
  -3   7   5        0.72       -0.46      0.66 o 
  -2   7   5       33.09       42.89      1.30 o 
  -1   7   5        0.10        1.78      0.39 o 
   0   7   5      101.57       91.38      1.93 o 
   1   7   5      152.22      159.37      2.43 o 
   2   7   5       41.37       36.56      1.40 o 
   3   7   5       10.13        7.76      1.50 o 
  -3   8   5        9.32        8.63      1.09 o 
  -2   8   5        3.57        5.90      0.73 o 
  -1   8   5       36.92       34.61      1.34 o 
   0   8   5      461.79      419.45      9.38 o 
   1   8   5      114.55      115.24      2.59 o 
   2   8   5        3.95        4.59      0.83 o 
   3   8   5        4.50        5.45      1.05 o 
  -3   9   5        1.48        1.98      1.06 o 
  -2   9   5      159.98      136.49      2.69 o 
  -1   9   5      172.09      173.80      2.32 o 
   0   9   5       80.90       83.60      2.14 o 
   1   9   5        0.38        0.78      0.61 o 
   2   9   5       71.30       81.29      2.41 o 
  -3  10   5      211.12      207.13      4.99 o 
  -2  10   5        1.29        2.51      0.71 o 
  -1  10   5      134.97      133.01      2.03 o 
   0  10   5       20.07       18.48      1.25 o 
   1  10   5        9.47       10.41      1.08 o 
   2  10   5       40.19       33.25      1.64 o 
  -3  11   5        2.27        3.87      1.17 o 
  -2  11   5       20.64       17.30      1.59 o 
  -1  11   5       99.29       88.68      3.66 o 
   0  11   5       28.61       35.86      1.63 o 
   1  11   5      294.15      266.35      7.52 o 
   2  11   5        2.08        7.64      1.08 o 
  -3  12   5       23.35       24.22      2.66 o 
  -2  12   5       17.12       20.21      1.74 o 
  -1  12   5      290.14      266.39      3.82 o 
   0  12   5        3.21        3.44      0.83 o 
   1  12   5       48.10       48.83      3.46 o 
   2  12   5      149.05      135.07      4.59 o 
  -2  13   5        8.83        8.07      1.80 o 
  -1  13   5       30.68       35.67      2.10 o 
   0  13   5      109.25       88.88      2.59 o 
   1  13   5       11.80       22.93      1.57 o 
   2  13   5       12.04       14.90      1.44 o 
  -2  14   5       16.18       15.16      2.53 o 
  -1  14   5       33.43       48.18      1.72 o 
   0  14   5        0.42        1.99      0.80 o 
   1  14   5      179.90      185.67      6.12 o 
  -2  15   5        1.50        1.49      1.08 o 
  -1  15   5        1.90        3.84      0.84 o 
   0  15   5        2.41        5.04      2.53 o 
   1  15   5        8.58        5.49      1.05 o 
  -1  16   5       20.89       16.29      1.88 o 
   0  16   5        3.07        2.93      0.96 o 
  -4   0   6       12.88       10.78      2.40 o 
  -2   0   6        2.74       15.84      2.00 o 
   0   0   6      174.06      184.01      4.72 o 
   2   0   6       44.30       59.58      2.04 o 
  -4   1   6       17.96       20.87      2.21 o 
  -3   1   6        0.00       -0.85      0.80 o 
  -2   1   6       28.25       27.15      1.11 o 
  -1   1   6       10.07       12.78      1.23 o 
   0   1   6      201.39      198.18      3.07 o 
   1   1   6       51.64       55.82      1.28 o 
   2   1   6      167.90      166.64      3.38 o 
   3   1   6       68.06       61.64      2.76 o 
  -4   2   6       26.56       27.21      3.13 o 
  -3   2   6       30.59       25.63      1.55 o 
  -2   2   6       31.11       24.88      0.94 o 
  -1   2   6      374.03      368.70      3.06 o 
   0   2   6       31.54       36.92      1.07 o 
   1   2   6      187.08      189.96      2.68 o 
   2   2   6       21.29       26.45      1.73 o 
   3   2   6        8.72       10.90      1.19 o 
  -4   3   6       43.41       46.98      2.82 o 
  -3   3   6       88.96      101.24      2.60 o 
  -2   3   6      152.14      143.55      2.12 o 
  -1   3   6        1.30        2.26      0.36 o 
   0   3   6      229.97      260.12     12.90 o 
   1   3   6       98.08       98.04      1.86 o 
   2   3   6        5.08        9.12      0.79 o 
   3   3   6        4.77        4.27      0.91 o 
  -3   4   6      126.59      140.91      3.07 o 
  -2   4   6       94.98       87.85      2.52 o 
  -1   4   6      116.91      138.89      3.99 o 
   0   4   6        7.18        9.60      1.09 o 
   1   4   6        2.13        1.86      0.56 o 
   2   4   6      109.47      115.72      2.08 o 
   3   4   6       43.56       52.25      2.02 o 
  -3   5   6        9.87        8.79      1.09 o 
  -2   5   6       19.79       23.49      1.08 o 
  -1   5   6       11.77       13.39      0.63 o 
   0   5   6      143.73      143.89      2.34 o 
   1   5   6       25.68       28.84      2.46 o 
   2   5   6      107.97      108.03      2.15 o 
   3   5   6        7.46        9.43      1.18 o 
  -3   6   6       15.02       24.53      1.55 o 
  -2   6   6      199.72      193.35      2.70 o 
  -1   6   6      143.24      147.90      1.84 o 
   0   6   6      194.43      228.09     13.03 o 
   1   6   6      280.76      294.80     10.18 o 
   2   6   6       17.33       21.10      1.32 o 
   3   6   6        5.01        7.34      1.26 o 
  -3   7   6       23.74       26.83      1.63 o 
  -2   7   6       11.88       13.10      0.90 o 
  -1   7   6      499.73      488.98      4.50 o 
   0   7   6        0.55        0.40      0.56 o 
   1   7   6       37.23       37.57      1.60 o 
   2   7   6       17.00       19.48      1.46 o 
  -3   8   6       75.35       76.94      2.36 o 
  -2   8   6        0.25       -0.04      0.51 o 
  -1   8   6       35.55       36.79      1.04 o 
   0   8   6       13.44       12.21      1.08 o 
   1   8   6      174.69      160.95      3.46 o 
   2   8   6       35.05       34.68      1.69 o 
  -3   9   6        7.62       11.95      1.40 o 
  -2   9   6        1.49        1.35      0.66 o 
  -1   9   6       40.13       38.26      1.18 o 
   0   9   6       96.40       97.18      2.48 o 
   1   9   6      160.69      159.17      3.29 o 
   2   9   6        0.21        0.07      0.93 o 
  -3  10   6       30.12       33.66      2.14 o 
  -2  10   6      132.58      154.52      3.04 o 
  -1  10   6       10.21       10.95      0.81 o 
   0  10   6      223.46      183.72     11.05 o 
   1  10   6       42.85       44.06      1.83 o 
   2  10   6        3.35        4.26      0.98 o 
  -3  11   6       32.58       33.29      2.20 o 
  -2  11   6        1.56        0.31      0.83 o 
  -1  11   6        0.22        1.14      0.61 o 
   0  11   6       19.45       18.63      1.44 o 
   1  11   6       35.28       40.31      1.78 o 
   2  11   6      147.14      150.85      7.79 o 
  -2  12   6       41.87       39.16      2.10 o 
  -1  12   6       14.56       13.79      1.10 o 
   0  12   6      222.47      218.35      4.21 o 
   1  12   6       48.78       49.99      2.40 o 
   2  12   6      100.86      102.36     12.38 o 
  -2  13   6        0.21       -1.01      1.06 o 
  -1  13   6       20.44       21.70      1.31 o 
   0  13   6       43.10       40.90      1.89 o 
   1  13   6       16.34       12.61      2.40 o 
  -2  14   6       33.60       34.15      3.86 o 
  -1  14   6       17.39       15.58      1.50 o 
   0  14   6       17.85       24.85      2.40 o 
   1  14   6        0.00        0.02      0.74 o 
  -1  15   6       23.12       22.36      2.07 o 
   0  15   6        5.57        7.09      1.20 o 
  -3   0   7        2.37        3.06      1.60 o 
  -1   0   7        0.96        4.33      0.74 o 
   1   0   7        5.59        6.65      1.20 o 
  -3   1   7      106.63      101.83      3.48 o 
  -2   1   7        0.71        1.33      0.85 o 
  -1   1   7      118.74      107.50      2.25 o 
   0   1   7        3.84        6.83      0.69 o 
   1   1   7       84.66       82.08      1.84 o 
   2   1   7        1.20        1.58      0.65 o 
  -3   2   7        0.16        0.60      0.94 o 
  -2   2   7        6.46        5.91      1.33 o 
  -1   2   7       28.20       40.52      1.08 o 
   0   2   7       92.66      101.59      2.01 o 
   1   2   7      103.19      104.68      2.09 o 
   2   2   7       80.78       80.72      2.00 o 
  -3   3   7       16.97       26.16      2.12 o 
  -2   3   7       32.76       40.78      1.48 o 
  -1   3   7       81.28       85.39      1.58 o 
   0   3   7        4.80        2.53      0.72 o 
   1   3   7      146.91      135.78      2.82 o 
   2   3   7       51.87       45.23      1.78 o 
  -3   4   7       48.61       50.29      3.46 o 
  -2   4   7      223.61      239.87      3.66 o 
  -1   4   7       18.69       17.49      0.76 o 
   0   4   7      193.11      188.17      4.29 o 
   1   4   7       23.37       27.14      2.46 o 
   2   4   7        2.59        1.82      0.71 o 
  -3   5   7      336.03      291.23      6.52 o 
  -2   5   7      157.37      152.82      2.38 o 
  -1   5   7        0.37        0.46      0.41 o 
   0   5   7       46.35       35.54      1.41 o 
   1   5   7      153.16      146.94      3.01 o 
   2   5   7        0.37        1.14      0.83 o 
  -3   6   7       59.46       60.56      2.82 o 
  -2   6   7       61.19       68.69      1.67 o 
  -1   6   7      754.05      736.85      7.30 o 
   0   6   7       18.28       23.66      1.27 o 
   1   6   7       60.17       57.57      1.93 o 
   2   6   7      132.79      127.02      2.68 o 
  -3   7   7       38.22       46.12      2.78 o 
  -2   7   7       25.22       37.26      1.69 o 
  -1   7   7        4.22        4.83      0.59 o 
   0   7   7      814.56      830.27     28.22 o 
   1   7   7        2.31        3.79      0.85 o 
   2   7   7       37.18       32.90      1.69 o 
  -3   8   7       20.55       28.56      1.64 o 
  -2   8   7      139.36      151.62      2.52 o 
  -1   8   7      112.95      117.76      1.87 o 
   0   8   7       97.44       89.56      2.73 o 
   1   8   7        0.52        1.40      0.75 o 
   2   8   7       43.59       42.30      1.93 o 
  -3   9   7        5.55        4.33      1.12 o 
  -2   9   7       21.80       30.82      1.55 o 
  -1   9   7        0.05        0.46      0.51 o 
   0   9   7        0.03        1.10      1.13 o 
   1   9   7       53.85       54.92      4.66 o 
   2   9   7       16.37       18.01      3.46 o 
  -2  10   7       20.70       18.94      1.35 o 
  -1  10   7        2.65        2.11      0.62 o 
   0  10   7        0.33        0.06      0.64 o 
   1  10   7       85.81       77.92      2.44 o 
   2  10   7        1.33        1.38      1.40 o 
  -2  11   7        2.09        1.61      0.93 o 
  -1  11   7        0.00        1.45      0.87 o 
   0  11   7       33.21       33.40      1.63 o 
   1  11   7        0.73        0.88      0.80 o 
  -2  12   7       15.14       20.23      1.83 o 
  -1  12   7       62.13       64.59      1.98 o 
   0  12   7        1.24        0.60      0.80 o 
   1  12   7      105.38      112.02      3.09 o 
  -2  13   7        0.97        1.89      1.12 o 
  -1  13   7        0.81        0.88      0.72 o 
   0  13   7        5.75        3.13      0.93 o 
   1  13   7        7.61        5.06      1.08 o 
  -1  14   7       27.93       23.96      2.12 o 
   0  14   7        5.10        1.38      1.33 o 
  -2   0   8       40.65       29.68      2.80 o 
   0   0   8        9.47       19.43      1.60 o 
   2   0   8       28.26       22.89      2.00 o 
  -3   1   8        0.01        0.80      0.98 o 
  -2   1   8      164.02      170.78      6.19 o 
  -1   1   8        0.85        1.32      0.49 o 
   0   1   8      199.58      202.27      3.53 o 
   1   1   8        4.97        4.90      0.85 o 
   2   1   8       44.19       43.95      3.06 o 
  -3   2   8       42.69       44.58      2.49 o 
  -2   2   8        4.84       11.13      1.41 o 
  -1   2   8       41.61       40.48      1.24 o 
   0   2   8        7.41        4.19      0.80 o 
   1   2   8        4.66        6.35      0.89 o 
   2   2   8        5.47        7.61      1.04 o 
  -3   3   8       77.81       71.03      3.01 o 
  -2   3   8       44.08       48.29      2.35 o 
  -1   3   8        9.73        7.67      0.73 o 
   0   3   8        0.05       -0.05      0.67 o 
   1   3   8        3.29        5.25      0.89 o 
   2   3   8       27.20       26.33      1.34 o 
  -3   4   8       61.26       71.95      3.06 o 
  -2   4   8      124.81      127.66      2.68 o 
  -1   4   8       40.97       38.52      2.04 o 
   0   4   8       32.86       35.07      2.66 o 
   1   4   8      195.64      185.99      6.39 o 
   2   4   8        5.57        3.79      0.79 o 
  -3   5   8        1.77        2.46      1.22 o 
  -2   5   8      418.84      375.66      5.07 o 
  -1   5   8      234.03      225.98      2.96 o 
   0   5   8      129.64      126.60      2.82 o 
   1   5   8        7.85        8.75      3.13 o 
   2   5   8       48.76       54.45      1.87 o 
  -3   6   8        9.37       13.46      1.80 o 
  -2   6   8        2.68        4.14      0.88 o 
  -1   6   8       23.36       25.87      1.10 o 
   0   6   8      405.67      385.20     22.96 o 
   1   6   8       19.77       24.08      1.86 o 
   2   6   8       10.40       11.51      1.12 o 
  -3   7   8        0.02        0.20      1.13 o 
  -2   7   8       66.72       65.14      2.11 o 
  -1   7   8      128.58      137.42      2.65 o 
   0   7   8       16.50       21.72      1.86 o 
   1   7   8      140.90      145.43      6.12 o 
   2   7   8       10.91       10.45      1.12 o 
  -3   8   8        0.07        1.60      1.73 o 
  -2   8   8      191.98      184.97      3.50 o 
  -1   8   8      185.66      196.75      4.02 o 
   0   8   8        8.40       17.02      1.31 o 
   1   8   8       46.67       45.36      2.86 o 
  -2   9   8       12.21       13.99      1.26 o 
  -1   9   8       59.10       60.80      1.94 o 
   0   9   8        0.24       -0.19      0.80 o 
   1   9   8       65.59       60.41      2.25 o 
  -2  10   8       10.36        8.97      1.10 o 
  -1  10   8       29.57       27.32      1.28 o 
   0  10   8        9.49       12.49      1.25 o 
   1  10   8        2.59        1.24      0.83 o 
  -2  11   8        9.94        7.88      1.31 o 
  -1  11   8        0.31        0.97      0.68 o 
   0  11   8        3.55        6.52      1.12 o 
   1  11   8        5.59        5.04      1.12 o 
  -1  12   8       12.72       13.31      2.26 o 
   0  12   8       13.54        9.36      1.27 o 
  -1  13   8       18.93       32.61      3.19 o 
   0  13   8        0.29       -0.04      0.89 o 
  -3   0   9       51.24       47.12      3.73 o 
  -1   0   9      184.34      167.94      6.79 o 
   1   0   9        7.13        9.45      1.60 o 
  -3   1   9        0.32        3.00      1.17 o 
  -2   1   9       21.07       25.49      1.98 o 
  -1   1   9       93.26       98.06      1.95 o 
   0   1   9        7.67        8.66      0.98 o 
   1   1   9      108.59      105.52      2.78 o 
   2   1   9        6.50        9.58      1.22 o 
  -3   2   9        2.17        7.00      1.40 o 
  -2   2   9       10.96       13.57      1.55 o 
  -1   2   9        0.06       -0.05      0.53 o 
   0   2   9       45.39       39.47      1.64 o 
   1   2   9       14.45       11.92      1.17 o 
   2   2   9       15.26       18.46      1.55 o 
  -3   3   9      138.80      126.49      5.39 o 
  -2   3   9       41.09       24.46      2.00 o 
  -1   3   9      188.01      181.39      2.73 o 
   0   3   9       36.12       45.46      1.79 o 
   1   3   9       13.26       22.78      2.20 o 
  -3   4   9       59.46       53.07      2.78 o 
  -2   4   9       23.41       31.45      3.86 o 
  -1   4   9       19.00       17.94      1.08 o 
   0   4   9        0.61        1.66      1.20 o 
   1   4   9       85.78       78.86      2.45 o 
  -3   5   9        0.03       -0.62      1.12 o 
  -2   5   9       20.16       18.61      1.39 o 
  -1   5   9      159.15      154.59      2.55 o 
   0   5   9       19.49       14.22      1.86 o 
   1   5   9       38.05       36.05      1.74 o 
  -2   6   9        0.00        0.07      0.76 o 
  -1   6   9        0.31        1.69      0.67 o 
   0   6   9        9.95       15.90      1.36 o 
   1   6   9       48.18       49.72      2.46 o 
  -2   7   9       18.44       19.11      1.48 o 
  -1   7   9      119.06      102.40      2.16 o 
   0   7   9        8.57       10.57      1.17 o 
   1   7   9        0.17        0.33      0.75 o 
  -2   8   9        4.99        4.93      1.44 o 
  -1   8   9      130.10      138.00      2.56 o 
   0   8   9      113.27      113.60      4.79 o 
   1   8   9       63.00       68.85      2.44 o 
  -2   9   9       62.83       67.43      2.77 o 
  -1   9   9        1.23        0.57      0.70 o 
   0   9   9        0.53        7.11      1.26 o 
   1   9   9        0.49        1.20      0.80 o 
  -1  10   9        0.68        1.38      0.74 o 
   0  10   9       54.44       55.36      3.26 o 
  -1  11   9        1.51       -0.13      1.06 o 
   0  11   9       11.07        9.33      1.80 o 
  -2   0  10        0.28        2.93      1.73 o 
   0   0  10      177.54      161.85      4.92 o 
  -2   1  10        0.96        3.31      1.21 o 
  -1   1  10       53.32       48.77      1.55 o 
   0   1  10       45.98       52.27      2.99 o 
   1   1  10        9.16        9.22      1.40 o 
  -2   2  10       64.76       56.57      2.72 o 
  -1   2  10        0.50        1.26      0.81 o 
   0   2  10        0.00        0.58      0.74 o 
   1   2  10        6.56        5.85      0.98 o 
  -2   3  10       31.94       26.05      2.21 o 
  -1   3  10        0.04        1.18      0.66 o 
   0   3  10      142.87      141.65      3.29 o 
   1   3  10       31.88       31.05      1.69 o 
  -2   4  10       17.98       15.27      1.88 o 
  -1   4  10        0.00       -1.06      0.92 o 
   0   4  10       13.02       12.76      1.27 o 
   1   4  10        9.42       10.84      1.27 o 
  -2   5  10        5.51        4.39      2.00 o 
  -1   5  10        1.12        0.71      0.70 o 
   0   5  10       73.39       64.32      2.30 o 
   1   5  10        5.93        4.42      1.60 o 
  -2   6  10        0.45        0.97      1.27 o 
  -1   6  10        9.19        9.02      1.32 o 
   0   6  10       45.97       51.12      2.07 o 
  -1   7  10        7.19        8.89      0.96 o 
   0   7  10       79.89       86.21      2.67 o 
  -1   8  10        3.38        3.58      2.07 o 
   0   8  10        0.04        1.25      0.89 o 
  -1   0  11        0.15        0.58      0.95 o 
  -1   1  11        0.05        0.72      0.94 o 
   0   1  11        5.20        3.86      0.94 o 
  -1   2  11       62.27       56.11      1.78 o 
   0   2  11        1.09        1.65      0.89 o 
  -1   3  11        1.93        0.41      0.87 o 
   0   3  11        0.08        0.47      0.85 o 
  -1   4  11        0.02        0.11      0.74 o 
   0   4  11       10.95       15.72      1.46 o 
                                                 
